# Supplementary material for: Synthesis of Silver Nanoparticles and Detection of Glucose via Chemical Reduction with Nanocellulose as Carrier and Stabilizer
Source: Int J Mol Sci. 2022 Dec 5;23(23):15345. doi: 10.3390/ijms232315345 (PMC9738211; doi:10.3390/ijms232315345)
Supplement: Supplementary file 1 [file ijms-23-15345-s001.zip]

Archive with 1 entries (1 files):
- ijms-2004299-supplementary.pdf
